# Supplementary material for: Prediction of cancer survival for cohorts of patients most recently diagnosed using multi-model inference
Source: Stat Methods Med Res. 2020 Oct 6;29(12):3605–22. doi: 10.1177/0962280220934501 (PMC7543029; doi:10.1177/0962280220934501)
Supplement: sj-xlsx-1-smm-10.1177_0962280220934501 - Supplemental material for Prediction of cancer survival for cohorts of patients most recently diagnosed using multi-model inference [file sj-xlsx-1-smm-10.1177_0962280220934501.xlsx]

## Sheet: Appendix Table 1
Appendix Table 1. Number of patients, five-year net survival1 (95% CI), by cancer and year of diagnosis
			Breast cancer					Colon cancer					Lung cancer
	Year of diagnosis		N	5-year NS (%)1	95% CI			N	5-year NS (%)1	95% CI			N	5-year NS (%)1	95% CI
	1990		25332	69.4744	68.7571	70.1917		6732	40.5332	38.9828	42.0836		19685	5.28407	4.92778	5.64036
	1991		27022	71.4286	70.7347	72.1226		6891	42.2264	40.6898	43.763		19451	5.18397	4.82639	5.54155
	1992		27995	72.0206	71.346	72.6952		7171	41.7615	40.2613	43.2617		19666	4.60914	4.27043	4.94785
	1993		27390	71.2529	70.5708	71.935		7626	41.8757	40.4359	43.3156		19680	5.07697	4.72366	5.43028
	1994		27917	73.0916	72.423	73.7603		7518	42.3715	40.9166	43.8263		18846	5.2073	4.8437	5.57089
	1995		28691	73.2681	72.5995	73.9366		7666	42.7716	41.3285	44.2148		18596	5.22621	4.85937	5.59305
	1996		29599	73.7389	73.0786	74.3991		8159	43.7987	42.3887	45.2087		18386	5.52759	5.15063	5.90456
	1997		30917	76.2118	75.5792	76.8443		8251	45.4856	44.0626	46.9087		18268	5.68034	5.29456	6.06613
	1998		31460	77.1567	76.5303	77.7832		8099	48.7789	47.3224	50.2355		17832	5.63882	5.24809	6.02955
	1999		32715	77.9126	77.3043	78.5209		8374	48.1859	46.7607	49.6111		17799	5.84864	5.45203	6.24525
	2000		32565	79.2668	78.6601	79.8734		8678	49.4435	48.0552	50.8319		17754	6.15077	5.74586	6.55568
	2001		33275	79.1838	78.5848	79.7829		8594	47.4359	46.0534	48.8185		17705	6.17132	5.76476	6.57788
	2002		33497	79.8546	79.2684	80.4407		8541	48.2164	46.8213	49.6116		17330	6.03309	5.62689	6.43929
	2003		35305	81.0282	80.4586	81.5977		8687	48.8547	47.4538	50.2555		16835	6.52166	6.09554	6.94779
	2004		35496	81.7285	81.1707	82.2862		9031	49.751	48.4069	51.0952		17402	6.95046	6.51774	7.38319
	2005		36331	82.4076	81.8567	82.9585		9251	50.7509	49.42	52.0819		17231	6.97885	6.54415	7.41354
	2006		36315	82.8586	82.311	83.4061		9519	52.1555	50.8525	53.4585		17849	6.93227	6.50455	7.35999
	2007		36269	83.7239	83.1831	84.2647		9883	54.0353	52.7513	55.3194		17465	7.84786	7.39498	8.30073
	2008		37713	83.6856	83.1487	84.2226		10682	54.4892	53.2551	55.7234		18055	7.85094	7.40434	8.29754
	2009		37913	84.284	83.7558	84.8123		10900	56.3894	55.1682	57.6107		18441	8.22775	7.77366	8.68185
	2010		38636	85.3269	84.8057	85.8481		11106	56.7158	55.4949	57.9366		18609	9.00222	8.52997	9.47447
1 non-parametric Pohar-Perme estimator
improvements in survival				by 5 years					by 5 years					by 5 years
	5 years		3.5425					11.7531					28.993
	10 years		7.64521	3.96235				14.7081	2.64424				46.3593	13.463
	15 years		16.4585	8.18735				32.6013	15.5988				72.2515	17.6909
	20 years		22.8177	5.46051				39.9241	5.52242				70.3654	-1.095
			>> increase in surv at constant pace						>> increase in surv very bumpy					>> increase in surv very bumpy
