# Supplementary material for: Prediction of cancer survival for cohorts of patients most recently diagnosed using multi-model inference
Source: Stat Methods Med Res. 2020 Oct 6;29(12):3605–22. doi: 10.1177/0962280220934501 (PMC7543029; doi:10.1177/0962280220934501)
Supplement: sj-xlsx-2-smm-10.1177_0962280220934501 - Supplemental material for Prediction of cancer survival for cohorts of patients most recently diagnosed using multi-model inference [file sj-xlsx-2-smm-10.1177_0962280220934501.xlsx]

## Sheet: Appendix Figure 1
Appendix Figure 1. Integrated Square Difference (ISD) between NS predicted by each AIC or BIC model-averaged, simple models, and the period approach, compared to the PP cohort survival for patients diagnosed in 2010, by age group, deprivation, cancer and cohorts of patients used										Appendix Figure 1. Integrated Square Difference (ISD) between NS predicted by each AIC or BIC model-averaged, simple models, and the period approach, compared to the PP cohort survival for patients diagnosed in 2010, by age group, deprivation, cancer and cohorts of patients used
