# Supplementary material for: Prediction of cancer survival for cohorts of patients most recently diagnosed using multi-model inference
Source: Stat Methods Med Res. 2020 Oct 6;29(12):3605–22. doi: 10.1177/0962280220934501 (PMC7543029; doi:10.1177/0962280220934501)
Supplement: sj-xlsx-3-smm-10.1177_0962280220934501 - Supplemental material for Prediction of cancer survival for cohorts of patients most recently diagnosed using multi-model inference [file sj-xlsx-3-smm-10.1177_0962280220934501.xlsx]

## Sheet: Appendix Figure 2 (2011)
Appendix Figure 2. Integrated Square Difference (ISD) between NS predicted by each AIC or BIC model-averaged, and simple models, compared to the PP cohort survival for patients diagnosed in 2011, by age group, deprivation, cancer and cohorts of patients used											Appendix Figure 2. Integrated Square Difference (ISD) between NS predicted by each AIC or BIC model-averaged, and simple models, compared to the PP cohort survival for patients diagnosed in 2011, by age group, deprivation, cancer and cohorts of patients used
