# Supplementary material for: Prediction of cancer survival for cohorts of patients most recently diagnosed using multi-model inference
Source: Stat Methods Med Res. 2020 Oct 6;29(12):3605–22. doi: 10.1177/0962280220934501 (PMC7543029; doi:10.1177/0962280220934501)
Supplement: sj-xlsx-4-smm-10.1177_0962280220934501 - Supplemental material for Prediction of cancer survival for cohorts of patients most recently diagnosed using multi-model inference [file sj-xlsx-4-smm-10.1177_0962280220934501.xlsx]

## Sheet: Appendix Figure 3
Appendix Figure 3. Excess hazard for specific patients, as estimated by the simple models (dashed lines) or the model-average estimates (plain lines)								Appendix Figure 3. Excess hazard for specific patients, as estimated by the simple models (dashed lines) or the model-average estimates (plain lines)
Breast cancer: patient aged 70 years at diagnosis, non-screen detected								Breast cancer: patient aged 70 years at diagnosis, non-screen detected
Lung cancer: patient aged 70 years at diagnosis, non-emergency presentation, performance status score of 2								Lung cancer: patient aged 70 years at diagnosis, non-emergency presentation, performance status score of 2
